# Supplementary material for: Deep Modeling of Regulating Effects of Small Molecules on Longevity-Associated Genes
Source: Pharmaceuticals (Basel). 2021 Sep 22;14(10):948. doi: 10.3390/ph14100948 (PMC8539656; doi:10.3390/ph14100948)
Supplement: Supplementary file 1 [file pharmaceuticals-14-00948-s001.zip]

Archive with 15 entries (14 files):
- SupplementaryData/
- SupplementaryData/model8_auc.jpg
- SupplementaryData/model3_pr.jpg
- SupplementaryData/Sample distribuion in up-regulated models.xlsx
- SupplementaryData/model7_pr.jpg
- SupplementaryData/model7_auc.jpg
- SupplementaryData/model4_auc.jpg
- SupplementaryData/model5_auc.jpg
- SupplementaryData/model3_auc.jpg
- SupplementaryData/model5_pr.jpg
- SupplementaryData/model8_pr.jpg
- SupplementaryData/Sample distribuion in down-regulated models.xlsx
- SupplementaryData/model6_auc.jpg
- SupplementaryData/model4_pr.jpg
- SupplementaryData/model6_pr.jpg
