# Supplementary material for: Deep Modeling of Regulating Effects of Small Molecules on Longevity-Associated Genes
Source: Pharmaceuticals (Basel). 2021 Sep 22;14(10):948. doi: 10.3390/ph14100948 (PMC8539656; doi:10.3390/ph14100948)
Supplement: Supplementary file 1 [file pharmaceuticals-14-00948-s001.zip › SupplementaryData/Sample distribuion in up-regulated models.xlsx]

## Sheet: Sheet1
Cell lines	VCAP	MCF7	NOMO1	A549	PC3	MDAMB231	HL60	A375	HT29	BT20	JURKAT	HUH7	HS578T	U266
Positive samples	179026	191689	1145	196027	195879	11816	2138	73610	51144	11967	1155	5952	9865	735
Negative samples	4179665	4419236	11248	3360035	4640307	115030	27022	1191934	949044	115608	20715	56742	114794	19677
# Unique genes	729	729	729	729	729	729	729	729	729	729	729	729	729	729
# Unique drugs	5979	6325	17	4875	6634	174	40	1731	1372	175	30	86	171	28
