# Supplementary material for: Deep Modeling of Regulating Effects of Small Molecules on Longevity-Associated Genes
Source: Pharmaceuticals (Basel). 2021 Sep 22;14(10):948. doi: 10.3390/ph14100948 (PMC8539656; doi:10.3390/ph14100948)
Supplement: Supplementary file 1 [file pharmaceuticals-14-00948-s001.zip › SupplementaryData/Sample distribuion in down-regulated models.xlsx]

## Sheet: Sheet1
Cell lines	JURKAT	HS578T	A375	MAAMB231	BT20	A549	NOMO1	PC3	VCAP	HUH7	MCF7	U266	HL60	HT29
Positive samples	824	8546	64425	8389	8341	192924	1206	170271	185945	5871	181128	482	1611	47613
Negative samples	21046	116113	1201119	118457	119234	3363138	11187	4665915	4172746	56823	4429797	19930	27549	952575
# Unique genes	729	729	729	729	729	729	729	729	729	729	729	729	729	729
# Unique drugs	30	171	1731	174	175	4875	17	6634	5979	86	6325	28	40	1372
